# Supplementary material for: Effects of waterlogging on microbial activity, soil nutrient availability, nutrient uptake, and yield of tolerant and sensitive onion genotypes
Source: Front Plant Sci. 2025 Nov 13;16:1692450. doi: 10.3389/fpls.2025.1692450 (PMC12658594; doi:10.3389/fpls.2025.1692450)
Supplement: Supplementary file 1 [file Table1.xlsx]

## Sheet: Sheet1
Supplementary table 1. Correlation coefficients among soil physical properties, microbial activities, nutrient availability, nutrient uptake, and bulb yield (n = 8).
	Total N	Total P	Total K	Total S	Total Fe	Total Mn	Total Zn	Total Cu	Total B	Bulb yield	BD	CI	Available N	Available P	Available K	Available S	Avaialble Fe	Available Mn	Available Zn	Available Cu	Available B	DH	Acid P	Alkaline P	Urease
Total N	1
Total P	0.962***	1
Total K	0.996***	0.957***	1
Total S	0.987***	0.958***	0.995***	1
Total Fe	0.993***	0.952***	0.995***	0.994***	1
Total Mn	0.993***	0.955***	0.995***	0.993***	1***	1
Total Zn	0.998***	0.974***	0.996***	0.992***	0.994***	0.994***	1
Total Cu	0.966***	0.909**	0.981***	0.988***	0.984***	0.98***	0.969***	1
Total B	0.974***	0.898**	0.985***	0.984***	0.985***	0.982***	0.97***	0.995***	1
Bulb yield	0.816*	0.81*	0.838**	0.828*	0.79*	0.785*	0.822*	0.819*	0.815*	1
BD	-0.984***	-0.958***	-0.971***	-0.969***	-0.98***	-0.982***	-0.984***	-0.936***	-0.943***	-0.718*	1
CI	0.989***	0.952***	0.99***	0.985***	0.997***	0.997***	0.989***	0.975***	0.977***	0.778*	-0.976***	1
Available N	0.976***	0.937***	0.978***	0.981***	0.993***	0.993***	0.978***	0.978***	0.974***	0.735*	-0.971***	0.994***	1
Available P	0.914**	0.818*	0.917**	0.892**	0.894**	0.887**	0.9**	0.906**	0.928***	0.905**	-0.839**	0.886**	0.856**	1
Available K	0.971***	0.932***	0.975***	0.976***	0.972***	0.975***	0.97***	0.949***	0.957***	0.77*	-0.97***	0.966***	0.953***	0.853**	1
Available S	0.911**	0.792*	0.905**	0.886**	0.893**	0.885**	0.895**	0.9**	0.928***	0.816*	-0.867**	0.877**	0.86**	0.973***	0.87**	1
Avaialble Fe	0.931***	0.847**	0.942***	0.926***	0.946***	0.948***	0.918**	0.931***	0.947***	0.703	-0.905**	0.946***	0.935***	0.842**	0.928***	0.827*	1
Available Mn	0.985***	0.936***	0.992***	0.983***	0.985***	0.984***	0.983***	0.98***	0.985***	0.865**	-0.946***	0.985***	0.969***	0.945***	0.958***	0.921**	0.933***	1
Available Zn	-0.18	-0.223	-0.213	-0.278	-0.283	-0.284	-0.215	-0.331	-0.264	0.087	0.238	-0.298	-0.384	0.043	-0.214	0.026	-0.246	-0.196	1
Available Cu	0.945***	0.906**	0.924**	0.905**	0.906**	0.908**	0.935***	0.854**	0.88**	0.788*	-0.94***	0.895**	0.861**	0.88**	0.932***	0.906**	0.829*	0.907**	0.095	1
Available B	0.981***	0.9**	0.975***	0.96***	0.978***	0.975***	0.972***	0.964***	0.979***	0.788*	-0.955***	0.973***	0.966***	0.944***	0.932***	0.952***	0.928***	0.976***	-0.173	0.913**	1
DH	0.828*	0.787*	0.869**	0.863**	0.837**	0.834*	0.829*	0.876**	0.872**	0.893**	-0.738*	0.823*	0.798*	0.847**	0.815*	0.757*	0.868**	0.876**	-0.124	0.721*	0.805*	1
Acid P	0.956***	0.898**	0.954***	0.949***	0.962***	0.957***	0.956***	0.963***	0.962***	0.796*	-0.926***	0.962***	0.965***	0.925**	0.889**	0.92**	0.871**	0.965***	-0.285	0.849**	0.978***	0.779*	1
Alakline P	-0.988***	-0.962***	-0.99***	-0.994***	-0.993***	-0.991***	-0.994***	-0.983***	-0.977***	-0.816*	0.973***	-0.987***	-0.986***	-0.895**	-0.957***	-0.892**	-0.905**	-0.98***	0.293	-0.901**	-0.97***	-0.827*	-0.972***	1
Urease	0.976***	0.922**	0.987***	0.981***	0.988***	0.989***	0.973***	0.979***	0.984***	0.791*	-0.95***	0.986***	0.977***	0.889**	0.967***	0.871**	0.98***	0.981***	-0.272	0.877**	0.962***	0.888**	0.932***	-0.968***	1
		BD	Bulk density
		CI	Cumulative infiltration
		DH	Dehydrogenase
		*Significant at p≤0.05, **Significant at p≤0.001, and ***Significant at p≤0.0001,
		Acid p	Acid phosphatase
		Alkaline P	Alkaline phosphotase
